# Supplementary material for: “Without a man’s decision, nothing works”: Building resilience to Rift Valley fever in pastoralist communities in Isiolo Kenya
Source: PLoS One. 2025 Jan 28;20(1):e0316015. doi: 10.1371/journal.pone.0316015 (PMC11774392; doi:10.1371/journal.pone.0316015)
Supplement: S1 Dataset — (ZIP) [file pone.0316015.s001.zip]

Archive with 17 entries (16 files):
- Supporting Information Files/
- Supporting Information Files/File 1.docx
- Supporting Information Files/File 10.docx
- Supporting Information Files/File 11.docx
- Supporting Information Files/File 12.docx
- Supporting Information Files/File 13.docx
- Supporting Information Files/File 14.docx
- Supporting Information Files/File 15.docx
- Supporting Information Files/File 16.docx
- Supporting Information Files/File 2.docx
- Supporting Information Files/File 3.docx
- Supporting Information Files/File 4.docx
- Supporting Information Files/File 5.docx
- Supporting Information Files/File 6.docx
- Supporting Information Files/File 7.docx
- Supporting Information Files/File 8.docx
- Supporting Information Files/File 9.docx
